# Supplementary material for: 18F-Fluorodeoxyglucose Positron Emission Tomography/Computed Tomography in Large-Vessel Vasculitis During Active and Inactive Disease Stages Is Associated with the Metabolic Profile, but Not the Macrophage-Related Cytokines: A Proof-of-Concept Study
Source: Cells. 2024 Nov 8;13(22):1851. doi: 10.3390/cells13221851 (PMC11592869; doi:10.3390/cells13221851)
Supplement: Supplementary file 1 [file cells-13-01851-s001.zip]

Archive with 1 entries (1 files):
- cells-3269579-supplementary.pdf
